# Supplementary material for: The Magnetic Behaviour of CoTPP Supported on Coinage Metal Surfaces in the Presence of Small Molecules: A Molecular Cluster Study of the Surface trans-Effect
Source: Nanomaterials (Basel). 2022 Jan 10;12(2):218. doi: 10.3390/nano12020218 (PMC8778902; doi:10.3390/nano12020218)
Supplement: Supplementary file 1 [file nanomaterials-12-00218-s001.zip]

Archive with 1 entries (1 files):
- nanomaterials-1509116-supplementary.pdf
